# Supplementary material for: Virtual Point Control for Step-Down Perturbations and Downhill Slopes in Bipedal Running
Source: Front Bioeng Biotechnol. 2020 Dec 18;8:586534. doi: 10.3389/fbioe.2020.586534 (PMC7775500; doi:10.3389/fbioe.2020.586534)
Supplement: Supplementary file 3 [file Data_Sheet_3.zip]

Archive with 5 entries (5 files):
- data_info.md
- __MACOSX/._data_info.md
- data_info.pdf
- __MACOSX/._data_info.pdf
- data_02_step_down.mat
